# Supplementary material for: Recent decline in vegetative regeneration of bamboo (Yushania alpina), a key food plant for primates in Volcanoes National Park, Rwanda
Source: Sci Rep. 2019 Sep 10;9:13041. doi: 10.1038/s41598-019-49519-w (PMC6736879; doi:10.1038/s41598-019-49519-w)
Supplement: Supplementary file 1 — Dataset 1 [file 41598_2019_49519_MOESM1_ESM.csv]

Season	Year	Date	Shoots	Consumed	Proportion	Plot	Altitude	MaxTemp	MinTemp	Rainfall
Late	2013	9/1/2013	22	3	0.136363636	1.1	2852	23.03666667	12.64333333	223.5
Early	2014	3/1/2014	0	0	0	1.1	2852	23.83666667	11.02333333	140.7
Late	2014	9/1/2014	6	2	0.333333333	1.1	2852	23.23333333	11.27666667	139.3333333
Early	2015	3/1/2015	13	2	0.153846154	1.1	2852	24.59333333	12.74666667	23.26666667
Late	2015	9/1/2015	3	0	0	1.1	2852	24.04777778	13.00111111	130.8666667
Early	2016	3/1/2016	3	2	0.666666667	1.1	2852	24.30666667	14.48666667	115.9
Late	2016	9/1/2016	5	2	0.4	1.1	2852	24.41666667	11.49	112.7333333
Early	2017	3/1/2017	1	0	0	1.1	2852	23.53333333	12.63666667	91.26666667
Late	2017	9/1/2017	8	4	0.5	1.1	2852	24.58	12.48	79.1
Early	2018	3/1/2018	1	0	0	1.1	2852	22.89666667	13.76666667	162.4333333
Late	2013	9/1/2013	70	2	0.028571429	1.2	2915	23.03666667	12.64333333	223.5
Early	2014	3/1/2014	4	4	1	1.2	2915	23.83666667	11.02333333	140.7
Late	2014	9/1/2014	6	4	0.666666667	1.2	2915	23.23333333	11.27666667	139.3333333
Early	2015	3/1/2015	38	13	0.342105263	1.2	2915	24.59333333	12.74666667	23.26666667
Late	2015	9/1/2015	3	1	0.333333333	1.2	2915	24.04777778	13.00111111	130.8666667
Early	2016	3/1/2016	13	10	0.769230769	1.2	2915	24.30666667	14.48666667	115.9
Late	2016	9/1/2016	15	5	0.333333333	1.2	2915	24.41666667	11.49	112.7333333
Early	2017	3/1/2017	4	3	0.75	1.2	2915	23.53333333	12.63666667	91.26666667
Late	2017	9/1/2017	15	2	0.133333333	1.2	2915	24.58	12.48	79.1
Early	2018	3/1/2018	12	9	0.75	1.2	2915	22.89666667	13.76666667	162.4333333
Late	2013	9/1/2013	24	4	0.166666667	1.3	2974	23.03666667	12.64333333	223.5
Early	2014	3/1/2014	0	0	0	1.3	2974	23.83666667	11.02333333	140.7
Late	2014	9/1/2014	2	2	1	1.3	2974	23.23333333	11.27666667	139.3333333
Early	2015	3/1/2015	24	7	0.291666667	1.3	2974	24.59333333	12.74666667	23.26666667
Late	2015	9/1/2015	2	0	0	1.3	2974	24.04777778	13.00111111	130.8666667
Early	2016	3/1/2016	5	4	0.8	1.3	2974	24.30666667	14.48666667	115.9
Late	2016	9/1/2016	3	1	0.333333333	1.3	2974	24.41666667	11.49	112.7333333
Early	2017	3/1/2017	1	0	0	1.3	2974	23.53333333	12.63666667	91.26666667
Late	2017	9/1/2017	7	2	0.285714286	1.3	2974	24.58	12.48	79.1
Early	2018	3/1/2018	5	4	0.8	1.3	2974	22.89666667	13.76666667	162.4333333
Late	2013	9/1/2013	19	1	0.052631579	2.1	2978	23.03666667	12.64333333	223.5
Early	2014	3/1/2014	4	4	1	2.1	2978	23.83666667	11.02333333	140.7
Late	2014	9/1/2014	2	1	0.5	2.1	2978	23.23333333	11.27666667	139.3333333
Early	2015	3/1/2015	19	2	0.105263158	2.1	2978	24.59333333	12.74666667	23.26666667
Late	2015	9/1/2015	2	0	0	2.1	2978	24.04777778	13.00111111	130.8666667
Early	2016	3/1/2016	2	1	0.5	2.1	2978	24.30666667	14.48666667	115.9
Late	2016	9/1/2016	6	4	0.666666667	2.1	2978	24.41666667	11.49	112.7333333
Early	2017	3/1/2017	1	0	0	2.1	2978	23.53333333	12.63666667	91.26666667
Late	2017	9/1/2017	7	5	0.714285714	2.1	2978	24.58	12.48	79.1
Early	2018	3/1/2018	1	0	0	2.1	2978	22.89666667	13.76666667	162.4333333
Late	2013	9/1/2013	35	10	0.285714286	2.2	2905	23.03666667	12.64333333	223.5
Early	2014	3/1/2014	1	1	1	2.2	2905	23.83666667	11.02333333	140.7
Late	2014	9/1/2014	6	5	0.833333333	2.2	2905	23.23333333	11.27666667	139.3333333
Early	2015	3/1/2015	62	2	0.032258065	2.2	2905	24.59333333	12.74666667	23.26666667
Late	2015	9/1/2015	2	0	0	2.2	2905	24.04777778	13.00111111	130.8666667
Early	2016	3/1/2016	1	0	0	2.2	2905	24.30666667	14.48666667	115.9
Late	2016	9/1/2016	8	4	0.5	2.2	2905	24.41666667	11.49	112.7333333
Early	2017	3/1/2017	2	1	0.5	2.2	2905	23.53333333	12.63666667	91.26666667
Late	2017	9/1/2017	7	3	0.428571429	2.2	2905	24.58	12.48	79.1
Early	2018	3/1/2018	1	0	0	2.2	2905	22.89666667	13.76666667	162.4333333
Late	2013	9/1/2013	45	7	0.155555556	2.3	2836	23.03666667	12.64333333	223.5
Early	2014	3/1/2014	0	0	0	2.3	2836	23.83666667	11.02333333	140.7
Late	2014	9/1/2014	3	3	1	2.3	2836	23.23333333	11.27666667	139.3333333
Early	2015	3/1/2015	70	21	0.3	2.3	2836	24.59333333	12.74666667	23.26666667
Late	2015	9/1/2015	2	0	0	2.3	2836	24.04777778	13.00111111	130.8666667
Early	2016	3/1/2016	1	0	0	2.3	2836	24.30666667	14.48666667	115.9
Late	2016	9/1/2016	11	8	0.727272727	2.3	2836	24.41666667	11.49	112.7333333
Early	2017	3/1/2017	1	0	0	2.3	2836	23.53333333	12.63666667	91.26666667
Late	2017	9/1/2017	16	15	0.9375	2.3	2836	24.58	12.48	79.1
Early	2018	3/1/2018	2	1	0.5	2.3	2836	22.89666667	13.76666667	162.4333333
Late	2013	9/1/2013	54	16	0.296296296	3.1	2852	23.03666667	12.64333333	223.5
Early	2014	3/1/2014	3	3	1	3.1	2852	23.83666667	11.02333333	140.7
Late	2014	9/1/2014	9	3	0.333333333	3.1	2852	23.23333333	11.27666667	139.3333333
Early	2015	3/1/2015	37	10	0.27027027	3.1	2852	24.59333333	12.74666667	23.26666667
Late	2015	9/1/2015	2	0	0	3.1	2852	24.04777778	13.00111111	130.8666667
Early	2016	3/1/2016	2	1	0.5	3.1	2852	24.30666667	14.48666667	115.9
Late	2016	9/1/2016	2	1	0.5	3.1	2852	24.41666667	11.49	112.7333333
Early	2017	3/1/2017	1	0	0	3.1	2852	23.53333333	12.63666667	91.26666667
Late	2017	9/1/2017	3	2	0.666666667	3.1	2852	24.58	12.48	79.1
Early	2018	3/1/2018	1	0	0	3.1	2852	22.89666667	13.76666667	162.4333333
Late	2013	9/1/2013	47	6	0.127659574	3.2	2928	23.03666667	12.64333333	223.5
Early	2014	3/1/2014	5	5	1	3.2	2928	23.83666667	11.02333333	140.7
Late	2014	9/1/2014	3	3	1	3.2	2928	23.23333333	11.27666667	139.3333333
Early	2015	3/1/2015	65	18	0.276923077	3.2	2928	24.59333333	12.74666667	23.26666667
Late	2015	9/1/2015	2	0	0	3.2	2928	24.04777778	13.00111111	130.8666667
Early	2016	3/1/2016	3	2	0.666666667	3.2	2928	24.30666667	14.48666667	115.9
Late	2016	9/1/2016	7	6	0.857142857	3.2	2928	24.41666667	11.49	112.7333333
Early	2017	3/1/2017	1	0	0	3.2	2928	23.53333333	12.63666667	91.26666667
Late	2017	9/1/2017	7	4	0.571428571	3.2	2928	24.58	12.48	79.1
Early	2018	3/1/2018	1	0	0	3.2	2928	22.89666667	13.76666667	162.4333333
Late	2013	9/1/2013	51	19	0.37254902	3.3	2989	23.03666667	12.64333333	223.5
Early	2014	3/1/2014	0	0	0	3.3	2989	23.83666667	11.02333333	140.7
Late	2014	9/1/2014	0	0	0	3.3	2989	23.23333333	11.27666667	139.3333333
Early	2015	3/1/2015	118	9	0.076271186	3.3	2989	24.59333333	12.74666667	23.26666667
Late	2015	9/1/2015	2	0	0	3.3	2989	24.04777778	13.00111111	130.8666667
Early	2016	3/1/2016	3	2	0.666666667	3.3	2989	24.30666667	14.48666667	115.9
Late	2016	9/1/2016	12	11	0.916666667	3.3	2989	24.41666667	11.49	112.7333333
Early	2017	3/1/2017	5	4	0.8	3.3	2989	23.53333333	12.63666667	91.26666667
Late	2017	9/1/2017	9	6	0.666666667	3.3	2989	24.58	12.48	79.1
Early	2018	3/1/2018	5	3	0.6	3.3	2989	22.89666667	13.76666667	162.4333333
Late	2013	9/1/2013	143	29	0.202797203	4.1	2986	23.03666667	12.64333333	223.5
Early	2014	3/1/2014	13	4	0.307692308	4.1	2986	23.83666667	11.02333333	140.7
Late	2014	9/1/2014	11	5	0.454545455	4.1	2986	23.23333333	11.27666667	139.3333333
Early	2015	3/1/2015	129	15	0.11627907	4.1	2986	24.59333333	12.74666667	23.26666667
Late	2015	9/1/2015	2	0	0	4.1	2986	24.04777778	13.00111111	130.8666667
Early	2016	3/1/2016	11	8	0.727272727	4.1	2986	24.30666667	14.48666667	115.9
Late	2016	9/1/2016	11	6	0.545454545	4.1	2986	24.41666667	11.49	112.7333333
Early	2017	3/1/2017	12	9	0.75	4.1	2986	23.53333333	12.63666667	91.26666667
Late	2017	9/1/2017	43	0	0	4.1	2986	24.58	12.48	79.1
Early	2018	3/1/2018	20	12	0.6	4.1	2986	22.89666667	13.76666667	162.4333333
Late	2013	9/1/2013	30	0	0	4.2	2995	23.03666667	12.64333333	223.5
Late	2014	9/1/2014	1	0	0	4.2	2995	23.23333333	11.27666667	139.3333333
Late	2015	9/1/2015	2	0	0	4.2	2995	24.04777778	13.00111111	130.8666667
Early	2016	3/1/2016	1	0	0	4.2	2995	24.30666667	14.48666667	115.9
Early	2017	3/1/2017	1	0	0	4.2	2995	23.53333333	12.63666667	91.26666667
Early	2018	3/1/2018	1	1	1	4.2	2995	22.89666667	13.76666667	162.4333333
Late	2013	9/1/2013	6	2	0.333333333	4.3	2995	23.03666667	12.64333333	223.5
Early	2014	3/1/2014	0	0	0	4.3	2995	23.83666667	11.02333333	140.7
Late	2014	9/1/2014	1	1	1	4.3	2995	23.23333333	11.27666667	139.3333333
Early	2015	3/1/2015	6	0	0	4.3	2995	24.59333333	12.74666667	23.26666667
Late	2015	9/1/2015	2	0	0	4.3	2995	24.04777778	13.00111111	130.8666667
Early	2016	3/1/2016	1	0	0	4.3	2995	24.30666667	14.48666667	115.9
Late	2016	9/1/2016	1	0	0	4.3	2995	24.41666667	11.49	112.7333333
Early	2017	3/1/2017	1	0	0	4.3	2995	23.53333333	12.63666667	91.26666667
Late	2017	9/1/2017	1	0	0	4.3	2995	24.58	12.48	79.1
Early	2018	3/1/2018	1	0	0	4.3	2995	22.89666667	13.76666667	162.4333333
Late	2013	9/1/2013	23	0	0	5.1	3011	23.03666667	12.64333333	223.5
Early	2014	3/1/2014	2	0	0	5.1	3011	23.83666667	11.02333333	140.7
Late	2014	9/1/2014	3	1	0.333333333	5.1	3011	23.23333333	11.27666667	139.3333333
Early	2015	3/1/2015	8	0	0	5.1	3011	24.59333333	12.74666667	23.26666667
Late	2015	9/1/2015	4	0	0	5.1	3011	24.04777778	13.00111111	130.8666667
Early	2016	3/1/2016	4	0	0	5.1	3011	24.30666667	14.48666667	115.9
Late	2016	9/1/2016	9	0	0	5.1	3011	24.41666667	11.49	112.7333333
Early	2017	3/1/2017	1	0	0	5.1	3011	23.53333333	12.63666667	91.26666667
Late	2017	9/1/2017	10	0	0	5.1	3011	24.58	12.48	79.1
Early	2018	3/1/2018	3	0	0	5.1	3011	22.89666667	13.76666667	162.4333333
Late	2013	9/1/2013	30	4	0.133333333	5.2	3019	23.03666667	12.64333333	223.5
Late	2014	9/1/2014	9	2	0.222222222	5.2	3019	23.23333333	11.27666667	139.3333333
Early	2015	3/1/2015	30	1	0.033333333	5.2	3019	24.59333333	12.74666667	23.26666667
Late	2015	9/1/2015	2	0	0	5.2	3019	24.04777778	13.00111111	130.8666667
Early	2016	3/1/2016	2	1	0.5	5.2	3019	24.30666667	14.48666667	115.9
Late	2016	9/1/2016	15	0	0	5.2	3019	24.41666667	11.49	112.7333333
Early	2017	3/1/2017	2	0	0	5.2	3019	23.53333333	12.63666667	91.26666667
Late	2017	9/1/2017	4	4	1	5.2	3019	24.58	12.48	79.1
Early	2018	3/1/2018	3	2	0.666666667	5.2	3019	22.89666667	13.76666667	162.4333333
Late	2013	9/1/2013	38	8	0.210526316	6.1	2967	23.03666667	12.64333333	223.5
Early	2014	3/1/2014	0	0	0	6.1	2967	23.83666667	11.02333333	140.7
Early	2015	3/1/2015	22	4	0.181818182	6.1	2967	24.59333333	12.74666667	23.26666667
Late	2015	9/1/2015	4	0	0	6.1	2967	24.04777778	13.00111111	130.8666667
Early	2016	3/1/2016	1	1	1	6.1	2967	24.30666667	14.48666667	115.9
Early	2017	3/1/2017	4	0	0	6.1	2967	23.53333333	12.63666667	91.26666667
Late	2017	9/1/2017	3	3	1	6.1	2967	24.58	12.48	79.1
Early	2018	3/1/2018	3	1	0.333333333	6.1	2967	22.89666667	13.76666667	162.4333333
Late	2013	9/1/2013	81	2	0.024691358	6.2	3033	23.03666667	12.64333333	223.5
Early	2014	3/1/2014	0	0	0	6.2	3033	23.83666667	11.02333333	140.7
Late	2014	9/1/2014	16	5	0.3125	6.2	3033	23.23333333	11.27666667	139.3333333
Early	2015	3/1/2015	29	8	0.275862069	6.2	3033	24.59333333	12.74666667	23.26666667
Late	2015	9/1/2015	26	2	0.076923077	6.2	3033	24.04777778	13.00111111	130.8666667
Early	2016	3/1/2016	2	0	0	6.2	3033	24.30666667	14.48666667	115.9
Late	2016	9/1/2016	40	6	0.15	6.2	3033	24.41666667	11.49	112.7333333
Early	2017	3/1/2017	1	1	1	6.2	3033	23.53333333	12.63666667	91.26666667
Late	2017	9/1/2017	37	0	0	6.2	3033	24.58	12.48	79.1
Early	2018	3/1/2018	4	2	0.5	6.2	3033	22.89666667	13.76666667	162.4333333
Late	2013	9/1/2013	125	28	0.224	7.1	3000	23.03666667	12.64333333	223.5
Early	2014	3/1/2014	18	0	0	7.1	3000	23.83666667	11.02333333	140.7
Late	2014	9/1/2014	30	12	0.4	7.1	3000	23.23333333	11.27666667	139.3333333
Early	2015	3/1/2015	73	9	0.123287671	7.1	3000	24.59333333	12.74666667	23.26666667
Late	2015	9/1/2015	36	11	0.305555556	7.1	3000	24.04777778	13.00111111	130.8666667
Early	2016	3/1/2016	11	1	0.090909091	7.1	3000	24.30666667	14.48666667	115.9
Late	2016	9/1/2016	31	30	0.967741935	7.1	3000	24.41666667	11.49	112.7333333
Early	2017	3/1/2017	14	0	0	7.1	3000	23.53333333	12.63666667	91.26666667
Early	2018	3/1/2018	8	3	0.375	7.1	3000	22.89666667	13.76666667	162.4333333
Late	2013	9/1/2013	64	10	0.15625	7.2	2994	23.03666667	12.64333333	223.5
Late	2014	9/1/2014	26	17	0.653846154	7.2	2994	23.23333333	11.27666667	139.3333333
Early	2015	3/1/2015	66	6	0.090909091	7.2	2994	24.59333333	12.74666667	23.26666667
Late	2016	9/1/2016	12	8	0.666666667	7.2	2994	24.41666667	11.49	112.7333333
Late	2017	9/1/2017	10	0	0	7.2	2994	24.58	12.48	79.1
Late	2013	9/1/2013	43	0	0	7.3	2974	23.03666667	12.64333333	223.5
Early	2014	3/1/2014	0	0	0	7.3	2974	23.83666667	11.02333333	140.7
Early	2015	3/1/2015	37	15	0.405405405	7.3	2974	24.59333333	12.74666667	23.26666667
Late	2015	9/1/2015	2	0	0	7.3	2974	24.04777778	13.00111111	130.8666667
Early	2016	3/1/2016	5	0	0	7.3	2974	24.30666667	14.48666667	115.9
Late	2016	9/1/2016	11	1	0.090909091	7.3	2974	24.41666667	11.49	112.7333333
Early	2017	3/1/2017	1	0	0	7.3	2974	23.53333333	12.63666667	91.26666667
Late	2017	9/1/2017	4	2	0.5	7.3	2974	24.58	12.48	79.1
Early	2018	3/1/2018	4	3	0.75	7.3	2974	22.89666667	13.76666667	162.4333333
Late	2013	9/1/2013	34	2	0.058823529	7.4	2962	23.03666667	12.64333333	223.5
Early	2014	3/1/2014	0	0	0	7.4	2962	23.83666667	11.02333333	140.7
Late	2014	9/1/2014	10	4	0.4	7.4	2962	23.23333333	11.27666667	139.3333333
Early	2015	3/1/2015	9	7	0.777777778	7.4	2962	24.59333333	12.74666667	23.26666667
Late	2015	9/1/2015	2	0	0	7.4	2962	24.04777778	13.00111111	130.8666667
Late	2016	9/1/2016	17	6	0.352941176	7.4	2962	24.41666667	11.49	112.7333333
Early	2017	3/1/2017	7	0	0	7.4	2962	23.53333333	12.63666667	91.26666667
Late	2017	9/1/2017	3	1	0.333333333	7.4	2962	24.58	12.48	79.1
Early	2018	3/1/2018	3	3	1	7.4	2962	22.89666667	13.76666667	162.4333333
Late	2013	9/1/2013	19	2	0.105263158	7.5	3010	23.03666667	12.64333333	223.5
Early	2014	3/1/2014	0	0	0	7.5	3010	23.83666667	11.02333333	140.7
Late	2014	9/1/2014	10	6	0.6	7.5	3010	23.23333333	11.27666667	139.3333333
Early	2015	3/1/2015	9	5	0.555555556	7.5	3010	24.59333333	12.74666667	23.26666667
Late	2015	9/1/2015	6	0	0	7.5	3010	24.04777778	13.00111111	130.8666667
Early	2016	3/1/2016	1	0	0	7.5	3010	24.30666667	14.48666667	115.9
Late	2016	9/1/2016	4	3	0.75	7.5	3010	24.41666667	11.49	112.7333333
Early	2017	3/1/2017	3	1	0.333333333	7.5	3010	23.53333333	12.63666667	91.26666667
Late	2017	9/1/2017	5	0	0	7.5	3010	24.58	12.48	79.1
Early	2018	3/1/2018	4	0	0	7.5	3010	22.89666667	13.76666667	162.4333333
Late	2013	9/1/2013	366	1	0.00273224	7.6	3010	23.03666667	12.64333333	223.5
Early	2014	3/1/2014	18	0	0	7.6	3010	23.83666667	11.02333333	140.7
Late	2014	9/1/2014	97	5	0.051546392	7.6	3010	23.23333333	11.27666667	139.3333333
Early	2015	3/1/2015	223	5	0.022421525	7.6	3010	24.59333333	12.74666667	23.26666667
Late	2015	9/1/2015	76	4	0.052631579	7.6	3010	24.04777778	13.00111111	130.8666667
Early	2016	3/1/2016	21	0	0	7.6	3010	24.30666667	14.48666667	115.9
Late	2016	9/1/2016	115	2	0.017391304	7.6	3010	24.41666667	11.49	112.7333333
Early	2017	3/1/2017	28	1	0.035714286	7.6	3010	23.53333333	12.63666667	91.26666667
Late	2017	9/1/2017	60	1	0.016666667	7.6	3010	24.58	12.48	79.1
Early	2018	3/1/2018	27	3	0.111111111	7.6	3010	22.89666667	13.76666667	162.4333333
Late	2013	9/1/2013	34	16	0.470588235	8.1	2791	23.03666667	12.64333333	223.5
Early	2014	3/1/2014	1	1	1	8.1	2791	23.83666667	11.02333333	140.7
Late	2014	9/1/2014	2	2	1	8.1	2791	23.23333333	11.27666667	139.3333333
Early	2015	3/1/2015	32	20	0.625	8.1	2791	24.59333333	12.74666667	23.26666667
Late	2015	9/1/2015	2	0	0	8.1	2791	24.04777778	13.00111111	130.8666667
Early	2016	3/1/2016	1	0	0	8.1	2791	24.30666667	14.48666667	115.9
Late	2016	9/1/2016	6	5	0.833333333	8.1	2791	24.41666667	11.49	112.7333333
Early	2017	3/1/2017	1	0	0	8.1	2791	23.53333333	12.63666667	91.26666667
Late	2017	9/1/2017	8	4	0.5	8.1	2791	24.58	12.48	79.1
Early	2018	3/1/2018	4	3	0.75	8.1	2791	22.89666667	13.76666667	162.4333333
Late	2013	9/1/2013	24	1	0.041666667	8.2	2886	23.03666667	12.64333333	223.5
Early	2014	3/1/2014	3	2	0.666666667	8.2	2886	23.83666667	11.02333333	140.7
Late	2014	9/1/2014	1	1	1	8.2	2886	23.23333333	11.27666667	139.3333333
Early	2015	3/1/2015	42	17	0.404761905	8.2	2886	24.59333333	12.74666667	23.26666667
Late	2015	9/1/2015	2	0	0	8.2	2886	24.04777778	13.00111111	130.8666667
Early	2016	3/1/2016	6	5	0.833333333	8.2	2886	24.30666667	14.48666667	115.9
Late	2016	9/1/2016	6	4	0.666666667	8.2	2886	24.41666667	11.49	112.7333333
Early	2017	3/1/2017	5	4	0.8	8.2	2886	23.53333333	12.63666667	91.26666667
Late	2017	9/1/2017	6	4	0.666666667	8.2	2886	24.58	12.48	79.1
Early	2018	3/1/2018	6	5	0.833333333	8.2	2886	22.89666667	13.76666667	162.4333333
Late	2013	9/1/2013	29	10	0.344827586	8.3	2880	23.03666667	12.64333333	223.5
Early	2014	3/1/2014	1	1	1	8.3	2880	23.83666667	11.02333333	140.7
Late	2014	9/1/2014	2	2	1	8.3	2880	23.23333333	11.27666667	139.3333333
Early	2015	3/1/2015	58	15	0.25862069	8.3	2880	24.59333333	12.74666667	23.26666667
Late	2015	9/1/2015	2	0	0	8.3	2880	24.04777778	13.00111111	130.8666667
Early	2016	3/1/2016	1	0	0	8.3	2880	24.30666667	14.48666667	115.9
Late	2016	9/1/2016	4	3	0.75	8.3	2880	24.41666667	11.49	112.7333333
Early	2017	3/1/2017	2	0	0	8.3	2880	23.53333333	12.63666667	91.26666667
Late	2017	9/1/2017	6	5	0.833333333	8.3	2880	24.58	12.48	79.1
Early	2018	3/1/2018	2	1	0.5	8.3	2880	22.89666667	13.76666667	162.4333333
Late	2013	9/1/2013	57	13	0.228070175	8.4	2964	23.03666667	12.64333333	223.5
Early	2014	3/1/2014	0	0	0	8.4	2964	23.83666667	11.02333333	140.7
Late	2014	9/1/2014	0	0	0	8.4	2964	23.23333333	11.27666667	139.3333333
Early	2015	3/1/2015	26	1	0.038461538	8.4	2964	24.59333333	12.74666667	23.26666667
Late	2015	9/1/2015	6	2	0.333333333	8.4	2964	24.04777778	13.00111111	130.8666667
Early	2016	3/1/2016	2	1	0.5	8.4	2964	24.30666667	14.48666667	115.9
Late	2016	9/1/2016	6	5	0.833333333	8.4	2964	24.41666667	11.49	112.7333333
Early	2017	3/1/2017	1	0	0	8.4	2964	23.53333333	12.63666667	91.26666667
Late	2017	9/1/2017	6	2	0.333333333	8.4	2964	24.58	12.48	79.1
Early	2018	3/1/2018	1	0	0	8.4	2964	22.89666667	13.76666667	162.4333333
Late	2013	9/1/2013	9	1	0.111111111	8.5	3016	23.03666667	12.64333333	223.5
Early	2014	3/1/2014	6	5	0.833333333	8.5	3016	23.83666667	11.02333333	140.7
Late	2014	9/1/2014	0	0	0	8.5	3016	23.23333333	11.27666667	139.3333333
Early	2015	3/1/2015	50	3	0.06	8.5	3016	24.59333333	12.74666667	23.26666667
Late	2015	9/1/2015	2	0	0	8.5	3016	24.04777778	13.00111111	130.8666667
Early	2016	3/1/2016	5	4	0.8	8.5	3016	24.30666667	14.48666667	115.9
Late	2016	9/1/2016	2	1	0.5	8.5	3016	24.41666667	11.49	112.7333333
Early	2017	3/1/2017	6	5	0.833333333	8.5	3016	23.53333333	12.63666667	91.26666667
Late	2017	9/1/2017	2	1	0.5	8.5	3016	24.58	12.48	79.1
Early	2018	3/1/2018	2	1	0.5	8.5	3016	22.89666667	13.76666667	162.4333333
Late	2013	9/1/2013	161	1	0.00621118	9.1	3040	23.03666667	12.64333333	223.5
Early	2014	3/1/2014	12	0	0	9.1	3040	23.83666667	11.02333333	140.7
Late	2014	9/1/2014	12	12	1	9.1	3040	23.23333333	11.27666667	139.3333333
Early	2015	3/1/2015	121	12	0.099173554	9.1	3040	24.59333333	12.74666667	23.26666667
Late	2015	9/1/2015	9	7	0.777777778	9.1	3040	24.04777778	13.00111111	130.8666667
Early	2016	3/1/2016	24	7	0.291666667	9.1	3040	24.30666667	14.48666667	115.9
Late	2016	9/1/2016	12	11	0.916666667	9.1	3040	24.41666667	11.49	112.7333333
Early	2017	3/1/2017	19	11	0.578947368	9.1	3040	23.53333333	12.63666667	91.26666667
Late	2017	9/1/2017	38	18	0.473684211	9.1	3040	24.58	12.48	79.1
Early	2018	3/1/2018	20	16	0.8	9.1	3040	22.89666667	13.76666667	162.4333333
Late	2014	9/1/2014	1	0	0	9.2	2983	23.23333333	11.27666667	139.3333333
Early	2015	3/1/2015	4	0	0	9.2	2983	24.59333333	12.74666667	23.26666667
Late	2015	9/1/2015	2	1	0.5	9.2	2983	24.04777778	13.00111111	130.8666667
Early	2016	3/1/2016	6	1	0.166666667	9.2	2983	24.30666667	14.48666667	115.9
Late	2016	9/1/2016	1	0	0	9.2	2983	24.41666667	11.49	112.7333333
Early	2017	3/1/2017	1	0	0	9.2	2983	23.53333333	12.63666667	91.26666667
Late	2017	9/1/2017	2	0	0	9.2	2983	24.58	12.48	79.1
Early	2018	3/1/2018	1	0	0	9.2	2983	22.89666667	13.76666667	162.4333333
Late	2013	9/1/2013	81	0	0	9.3	2908	23.03666667	12.64333333	223.5
Early	2014	3/1/2014	0	0	0	9.3	2908	23.83666667	11.02333333	140.7
Late	2014	9/1/2014	1	1	1	9.3	2908	23.23333333	11.27666667	139.3333333
Early	2015	3/1/2015	33	1	0.03030303	9.3	2908	24.59333333	12.74666667	23.26666667
Late	2015	9/1/2015	2	0	0	9.3	2908	24.04777778	13.00111111	130.8666667
Early	2016	3/1/2016	5	1	0.2	9.3	2908	24.30666667	14.48666667	115.9
Late	2016	9/1/2016	16	0	0	9.3	2908	24.41666667	11.49	112.7333333
Early	2017	3/1/2017	5	0	0	9.3	2908	23.53333333	12.63666667	91.26666667
Late	2017	9/1/2017	13	1	0.076923077	9.3	2908	24.58	12.48	79.1
Early	2018	3/1/2018	8	2	0.25	9.3	2908	22.89666667	13.76666667	162.4333333
Late	2013	9/1/2013	73	4	0.054794521	9.4	2878	23.03666667	12.64333333	223.5
Early	2014	3/1/2014	1	1	1	9.4	2878	23.83666667	11.02333333	140.7
Late	2014	9/1/2014	8	6	0.75	9.4	2878	23.23333333	11.27666667	139.3333333
Early	2015	3/1/2015	34	4	0.117647059	9.4	2878	24.59333333	12.74666667	23.26666667
Late	2015	9/1/2015	2	0	0	9.4	2878	24.04777778	13.00111111	130.8666667
Early	2016	3/1/2016	5	3	0.6	9.4	2878	24.30666667	14.48666667	115.9
Late	2016	9/1/2016	2	1	0.5	9.4	2878	24.41666667	11.49	112.7333333
Early	2017	3/1/2017	2	0	0	9.4	2878	23.53333333	12.63666667	91.26666667
Late	2017	9/1/2017	5	0	0	9.4	2878	24.58	12.48	79.1
Early	2018	3/1/2018	3	1	0.333333333	9.4	2878	22.89666667	13.76666667	162.4333333
Late	2013	9/1/2013	49	3	0.06122449	9.5	2872	23.03666667	12.64333333	223.5
Early	2014	3/1/2014	0	0	0	9.5	2872	23.83666667	11.02333333	140.7
Late	2014	9/1/2014	15	7	0.466666667	9.5	2872	23.23333333	11.27666667	139.3333333
Early	2015	3/1/2015	39	6	0.153846154	9.5	2872	24.59333333	12.74666667	23.26666667
Late	2015	9/1/2015	4	1	0.25	9.5	2872	24.04777778	13.00111111	130.8666667
Early	2016	3/1/2016	8	7	0.875	9.5	2872	24.30666667	14.48666667	115.9
Late	2016	9/1/2016	12	3	0.25	9.5	2872	24.41666667	11.49	112.7333333
Early	2017	3/1/2017	4	3	0.75	9.5	2872	23.53333333	12.63666667	91.26666667
Late	2017	9/1/2017	22	2	0.090909091	9.5	2872	24.58	12.48	79.1
Early	2018	3/1/2018	8	4	0.5	9.5	2872	22.89666667	13.76666667	162.4333333
Late	2013	9/1/2013	121	19	0.157024793	10.1	3001	23.03666667	12.64333333	223.5
Early	2014	3/1/2014	0	0	0	10.1	3001	23.83666667	11.02333333	140.7
Late	2014	9/1/2014	5	2	0.4	10.1	3001	23.23333333	11.27666667	139.3333333
Early	2015	3/1/2015	42	1	0.023809524	10.1	3001	24.59333333	12.74666667	23.26666667
Late	2015	9/1/2015	2	0	0	10.1	3001	24.04777778	13.00111111	130.8666667
Early	2016	3/1/2016	2	1	0.5	10.1	3001	24.30666667	14.48666667	115.9
Late	2016	9/1/2016	15	3	0.2	10.1	3001	24.41666667	11.49	112.7333333
Early	2017	3/1/2017	1	0	0	10.1	3001	23.53333333	12.63666667	91.26666667
Late	2017	9/1/2017	8	5	0.625	10.1	3001	24.58	12.48	79.1
Early	2018	3/1/2018	3	2	0.666666667	10.1	3001	22.89666667	13.76666667	162.4333333
Late	2013	9/1/2013	45	7	0.155555556	10.2	2819	23.03666667	12.64333333	223.5
Early	2014	3/1/2014	3	2	0.666666667	10.2	2819	23.83666667	11.02333333	140.7
Late	2014	9/1/2014	14	5	0.357142857	10.2	2819	23.23333333	11.27666667	139.3333333
Early	2015	3/1/2015	37	13	0.351351351	10.2	2819	24.59333333	12.74666667	23.26666667
Late	2015	9/1/2015	2	0	0	10.2	2819	24.04777778	13.00111111	130.8666667
Early	2016	3/1/2016	2	1	0.5	10.2	2819	24.30666667	14.48666667	115.9
Late	2016	9/1/2016	16	13	0.8125	10.2	2819	24.41666667	11.49	112.7333333
Early	2017	3/1/2017	1	0	0	10.2	2819	23.53333333	12.63666667	91.26666667
Late	2017	9/1/2017	3	0	0	10.2	2819	24.58	12.48	79.1
Early	2018	3/1/2018	2	1	0.5	10.2	2819	22.89666667	13.76666667	162.4333333
Late	2013	9/1/2013	216	30	0.138888889	10.3	2859	23.03666667	12.64333333	223.5
Early	2014	3/1/2014	0	0	0	10.3	2859	23.83666667	11.02333333	140.7
Late	2014	9/1/2014	2	2	1	10.3	2859	23.23333333	11.27666667	139.3333333
Early	2015	3/1/2015	34	12	0.352941176	10.3	2859	24.59333333	12.74666667	23.26666667
Late	2015	9/1/2015	2	0	0	10.3	2859	24.04777778	13.00111111	130.8666667
Early	2016	3/1/2016	1	0	0	10.3	2859	24.30666667	14.48666667	115.9
Late	2016	9/1/2016	1	0	0	10.3	2859	24.41666667	11.49	112.7333333
Early	2017	3/1/2017	1	0	0	10.3	2859	23.53333333	12.63666667	91.26666667
Late	2017	9/1/2017	1	0	0	10.3	2859	24.58	12.48	79.1
Early	2018	3/1/2018	1	0	0	10.3	2859	22.89666667	13.76666667	162.4333333
Late	2013	9/1/2013	119	10	0.084033613	10.4	2904	23.03666667	12.64333333	223.5
Early	2014	3/1/2014	0	0	0	10.4	2904	23.83666667	11.02333333	140.7
Late	2014	9/1/2014	6	5	0.833333333	10.4	2904	23.23333333	11.27666667	139.3333333
Early	2015	3/1/2015	84	28	0.333333333	10.4	2904	24.59333333	12.74666667	23.26666667
Late	2015	9/1/2015	2	0	0	10.4	2904	24.04777778	13.00111111	130.8666667
Early	2016	3/1/2016	5	3	0.6	10.4	2904	24.30666667	14.48666667	115.9
Late	2016	9/1/2016	30	25	0.833333333	10.4	2904	24.41666667	11.49	112.7333333
Early	2017	3/1/2017	3	2	0.666666667	10.4	2904	23.53333333	12.63666667	91.26666667
Late	2017	9/1/2017	19	14	0.736842105	10.4	2904	24.58	12.48	79.1
Early	2018	3/1/2018	3	2	0.666666667	10.4	2904	22.89666667	13.76666667	162.4333333
Late	2013	9/1/2013	98	11	0.112244898	10.5	2952	23.03666667	12.64333333	223.5
Early	2014	3/1/2014	0	0	0	10.5	2952	23.83666667	11.02333333	140.7
Late	2014	9/1/2014	6	6	1	10.5	2952	23.23333333	11.27666667	139.3333333
Early	2015	3/1/2015	76	6	0.078947368	10.5	2952	24.59333333	12.74666667	23.26666667
Late	2015	9/1/2015	2	0	0	10.5	2952	24.04777778	13.00111111	130.8666667
Early	2016	3/1/2016	6	4	0.666666667	10.5	2952	24.30666667	14.48666667	115.9
Late	2016	9/1/2016	19	1	0.052631579	10.5	2952	24.41666667	11.49	112.7333333
Early	2017	3/1/2017	9	8	0.888888889	10.5	2952	23.53333333	12.63666667	91.26666667
Late	2017	9/1/2017	35	7	0.2	10.5	2952	24.58	12.48	79.1
Early	2018	3/1/2018	11	10	0.909090909	10.5	2952	22.89666667	13.76666667	162.4333333
Late	2013	9/1/2013	16	4	0.25	11.1	2951	23.03666667	12.64333333	223.5
Early	2014	3/1/2014	0	0	0	11.1	2951	23.83666667	11.02333333	140.7
Late	2014	9/1/2014	1	0	0	11.1	2951	23.23333333	11.27666667	139.3333333
Early	2015	3/1/2015	28	2	0.071428571	11.1	2951	24.59333333	12.74666667	23.26666667
Late	2015	9/1/2015	2	0	0	11.1	2951	24.04777778	13.00111111	130.8666667
Early	2016	3/1/2016	2	1	0.5	11.1	2951	24.30666667	14.48666667	115.9
Late	2016	9/1/2016	4	1	0.25	11.1	2951	24.41666667	11.49	112.7333333
Early	2017	3/1/2017	2	1	0.5	11.1	2951	23.53333333	12.63666667	91.26666667
Late	2017	9/1/2017	2	1	0.5	11.1	2951	24.58	12.48	79.1
Early	2018	3/1/2018	2	1	0.5	11.1	2951	22.89666667	13.76666667	162.4333333
Late	2013	9/1/2013	31	4	0.129032258	11.2	2911	23.03666667	12.64333333	223.5
Early	2014	3/1/2014	0	0	0	11.2	2911	23.83666667	11.02333333	140.7
Late	2014	9/1/2014	4	2	0.5	11.2	2911	23.23333333	11.27666667	139.3333333
Early	2015	3/1/2015	31	3	0.096774194	11.2	2911	24.59333333	12.74666667	23.26666667
Late	2015	9/1/2015	2	0	0	11.2	2911	24.04777778	13.00111111	130.8666667
Early	2016	3/1/2016	3	2	0.666666667	11.2	2911	24.30666667	14.48666667	115.9
Late	2016	9/1/2016	14	5	0.357142857	11.2	2911	24.41666667	11.49	112.7333333
Early	2017	3/1/2017	1	0	0	11.2	2911	23.53333333	12.63666667	91.26666667
Late	2017	9/1/2017	16	3	0.1875	11.2	2911	24.58	12.48	79.1
Early	2018	3/1/2018	4	3	0.75	11.2	2911	22.89666667	13.76666667	162.4333333
Late	2013	9/1/2013	8	0	0	11.3	2872	23.03666667	12.64333333	223.5
Early	2014	3/1/2014	0	0	0	11.3	2872	23.83666667	11.02333333	140.7
Late	2014	9/1/2014	3	2	0.666666667	11.3	2872	23.23333333	11.27666667	139.3333333
Early	2015	3/1/2015	5	1	0.2	11.3	2872	24.59333333	12.74666667	23.26666667
Late	2015	9/1/2015	2	0	0	11.3	2872	24.04777778	13.00111111	130.8666667
Early	2016	3/1/2016	1	0	0	11.3	2872	24.30666667	14.48666667	115.9
Late	2016	9/1/2016	2	0	0	11.3	2872	24.41666667	11.49	112.7333333
Early	2017	3/1/2017	1	0	0	11.3	2872	23.53333333	12.63666667	91.26666667
Late	2017	9/1/2017	1	0	0	11.3	2872	24.58	12.48	79.1
Early	2018	3/1/2018	1	0	0	11.3	2872	22.89666667	13.76666667	162.4333333
Late	2013	9/1/2013	22	2	0.090909091	11.4	2802	23.03666667	12.64333333	223.5
Early	2014	3/1/2014	0	0	0	11.4	2802	23.83666667	11.02333333	140.7
Late	2014	9/1/2014	2	2	1	11.4	2802	23.23333333	11.27666667	139.3333333
Early	2015	3/1/2015	8	6	0.75	11.4	2802	24.59333333	12.74666667	23.26666667
Late	2015	9/1/2015	2	0	0	11.4	2802	24.04777778	13.00111111	130.8666667
Early	2016	3/1/2016	2	1	0.5	11.4	2802	24.30666667	14.48666667	115.9
Late	2016	9/1/2016	1	0	0	11.4	2802	24.41666667	11.49	112.7333333
Early	2017	3/1/2017	1	0	0	11.4	2802	23.53333333	12.63666667	91.26666667
Late	2017	9/1/2017	1	0	0	11.4	2802	24.58	12.48	79.1
Early	2018	3/1/2018	1	0	0	11.4	2802	22.89666667	13.76666667	162.4333333
Late	2013	9/1/2013	18	0	0	11.5	2762	23.03666667	12.64333333	223.5
Early	2014	3/1/2014	0	0	0	11.5	2762	23.83666667	11.02333333	140.7
Late	2014	9/1/2014	8	7	0.875	11.5	2762	23.23333333	11.27666667	139.3333333
Early	2015	3/1/2015	11	5	0.454545455	11.5	2762	24.59333333	12.74666667	23.26666667
Late	2015	9/1/2015	2	0	0	11.5	2762	24.04777778	13.00111111	130.8666667
Early	2016	3/1/2016	2	1	0.5	11.5	2762	24.30666667	14.48666667	115.9
Late	2016	9/1/2016	1	0	0	11.5	2762	24.41666667	11.49	112.7333333
Early	2017	3/1/2017	1	0	0	11.5	2762	23.53333333	12.63666667	91.26666667
Late	2017	9/1/2017	1	0	0	11.5	2762	24.58	12.48	79.1
Early	2018	3/1/2018	1	0	0	11.5	2762	22.89666667	13.76666667	162.4333333
Late	2013	9/1/2013	52	13	0.25	12.1	2725	23.03666667	12.64333333	223.5
Early	2014	3/1/2014	0	0	0	12.1	2725	23.83666667	11.02333333	140.7
Late	2014	9/1/2014	11	6	0.545454545	12.1	2725	23.23333333	11.27666667	139.3333333
Early	2015	3/1/2015	30	2	0.066666667	12.1	2725	24.59333333	12.74666667	23.26666667
Late	2015	9/1/2015	7	2	0.285714286	12.1	2725	24.04777778	13.00111111	130.8666667
Early	2016	3/1/2016	2	1	0.5	12.1	2725	24.30666667	14.48666667	115.9
Late	2016	9/1/2016	22	7	0.318181818	12.1	2725	24.41666667	11.49	112.7333333
Early	2017	3/1/2017	3	2	0.666666667	12.1	2725	23.53333333	12.63666667	91.26666667
Late	2017	9/1/2017	17	6	0.352941176	12.1	2725	24.58	12.48	79.1
Early	2018	3/1/2018	3	1	0.333333333	12.1	2725	22.89666667	13.76666667	162.4333333
Late	2013	9/1/2013	13	0	0	12.2	2806	23.03666667	12.64333333	223.5
Early	2014	3/1/2014	0	0	0	12.2	2806	23.83666667	11.02333333	140.7
Late	2014	9/1/2014	7	6	0.857142857	12.2	2806	23.23333333	11.27666667	139.3333333
Early	2015	3/1/2015	10	0	0	12.2	2806	24.59333333	12.74666667	23.26666667
Late	2015	9/1/2015	2	0	0	12.2	2806	24.04777778	13.00111111	130.8666667
Early	2016	3/1/2016	1	0	0	12.2	2806	24.30666667	14.48666667	115.9
Late	2016	9/1/2016	20	13	0.65	12.2	2806	24.41666667	11.49	112.7333333
Early	2017	3/1/2017	1	0	0	12.2	2806	23.53333333	12.63666667	91.26666667
Late	2017	9/1/2017	1	0	0	12.2	2806	24.58	12.48	79.1
Early	2018	3/1/2018	1	0	0	12.2	2806	22.89666667	13.76666667	162.4333333
Late	2013	9/1/2013	141	36	0.255319149	12.3	2832	23.03666667	12.64333333	223.5
Early	2014	3/1/2014	0	0	0	12.3	2832	23.83666667	11.02333333	140.7
Late	2014	9/1/2014	15	15	1	12.3	2832	23.23333333	11.27666667	139.3333333
Early	2015	3/1/2015	270	27	0.1	12.3	2832	24.59333333	12.74666667	23.26666667
Late	2015	9/1/2015	6	4	0.666666667	12.3	2832	24.04777778	13.00111111	130.8666667
Early	2016	3/1/2016	7	6	0.857142857	12.3	2832	24.30666667	14.48666667	115.9
Late	2016	9/1/2016	24	19	0.791666667	12.3	2832	24.41666667	11.49	112.7333333
Early	2017	3/1/2017	1	0	0	12.3	2832	23.53333333	12.63666667	91.26666667
Late	2017	9/1/2017	16	7	0.4375	12.3	2832	24.58	12.48	79.1
Early	2018	3/1/2018	13	12	0.923076923	12.3	2832	22.89666667	13.76666667	162.4333333
Late	2013	9/1/2013	61	17	0.278688525	12.4	2871	23.03666667	12.64333333	223.5
Early	2014	3/1/2014	16	16	1	12.4	2871	23.83666667	11.02333333	140.7
Late	2014	9/1/2014	8	8	1	12.4	2871	23.23333333	11.27666667	139.3333333
Early	2015	3/1/2015	96	35	0.364583333	12.4	2871	24.59333333	12.74666667	23.26666667
Late	2015	9/1/2015	14	12	0.857142857	12.4	2871	24.04777778	13.00111111	130.8666667
Early	2016	3/1/2016	7	6	0.857142857	12.4	2871	24.30666667	14.48666667	115.9
Late	2016	9/1/2016	10	9	0.9	12.4	2871	24.41666667	11.49	112.7333333
Early	2017	3/1/2017	1	0	0	12.4	2871	23.53333333	12.63666667	91.26666667
Late	2017	9/1/2017	5	1	0.2	12.4	2871	24.58	12.48	79.1
Early	2018	3/1/2018	1	0	0	12.4	2871	22.89666667	13.76666667	162.4333333
Late	2013	9/1/2013	33	3	0.090909091	12.5	2932	23.03666667	12.64333333	223.5
Early	2014	3/1/2014	7	7	1	12.5	2932	23.83666667	11.02333333	140.7
Late	2014	9/1/2014	9	9	1	12.5	2932	23.23333333	11.27666667	139.3333333
Early	2015	3/1/2015	40	0	0	12.5	2932	24.59333333	12.74666667	23.26666667
Late	2015	9/1/2015	11	9	0.818181818	12.5	2932	24.04777778	13.00111111	130.8666667
Early	2016	3/1/2016	4	3	0.75	12.5	2932	24.30666667	14.48666667	115.9
Late	2016	9/1/2016	21	19	0.904761905	12.5	2932	24.41666667	11.49	112.7333333
Early	2017	3/1/2017	4	3	0.75	12.5	2932	23.53333333	12.63666667	91.26666667
Late	2017	9/1/2017	6	2	0.333333333	12.5	2932	24.58	12.48	79.1
Early	2018	3/1/2018	3	2	0.666666667	12.5	2932	22.89666667	13.76666667	162.4333333
Late	2013	9/1/2013	27	8	0.296296296	13.1	2933	23.03666667	12.64333333	223.5
Early	2014	3/1/2014	10	9	0.9	13.1	2933	23.83666667	11.02333333	140.7
Late	2014	9/1/2014	7	4	0.571428571	13.1	2933	23.23333333	11.27666667	139.3333333
Early	2015	3/1/2015	57	11	0.192982456	13.1	2933	24.59333333	12.74666667	23.26666667
Late	2015	9/1/2015	7	5	0.714285714	13.1	2933	24.04777778	13.00111111	130.8666667
Early	2016	3/1/2016	4	3	0.75	13.1	2933	24.30666667	14.48666667	115.9
Late	2016	9/1/2016	10	9	0.9	13.1	2933	24.41666667	11.49	112.7333333
Early	2017	3/1/2017	1	0	0	13.1	2933	23.53333333	12.63666667	91.26666667
Late	2017	9/1/2017	3	2	0.666666667	13.1	2933	24.58	12.48	79.1
Early	2018	3/1/2018	2	1	0.5	13.1	2933	22.89666667	13.76666667	162.4333333
Late	2013	9/1/2013	17	7	0.411764706	13.2	2884	23.03666667	12.64333333	223.5
Early	2014	3/1/2014	0	0	0	13.2	2884	23.83666667	11.02333333	140.7
Late	2014	9/1/2014	0	0	0	13.2	2884	23.23333333	11.27666667	139.3333333
Early	2015	3/1/2015	0	0	0	13.2	2884	24.59333333	12.74666667	23.26666667
Late	2015	9/1/2015	2	0	0	13.2	2884	24.04777778	13.00111111	130.8666667
Early	2016	3/1/2016	1	0	0	13.2	2884	24.30666667	14.48666667	115.9
Late	2016	9/1/2016	1	0	0	13.2	2884	24.41666667	11.49	112.7333333
Early	2017	3/1/2017	1	0	0	13.2	2884	23.53333333	12.63666667	91.26666667
Late	2017	9/1/2017	2	1	0.5	13.2	2884	24.58	12.48	79.1
Early	2018	3/1/2018	2	1	0.5	13.2	2884	22.89666667	13.76666667	162.4333333
Late	2013	9/1/2013	54	20	0.37037037	13.3	2841	23.03666667	12.64333333	223.5
Early	2014	3/1/2014	1	1	1	13.3	2841	23.83666667	11.02333333	140.7
Late	2014	9/1/2014	2	1	0.5	13.3	2841	23.23333333	11.27666667	139.3333333
Early	2015	3/1/2015	54	27	0.5	13.3	2841	24.59333333	12.74666667	23.26666667
Late	2015	9/1/2015	4	2	0.5	13.3	2841	24.04777778	13.00111111	130.8666667
Early	2016	3/1/2016	1	0	0	13.3	2841	24.30666667	14.48666667	115.9
Late	2016	9/1/2016	8	7	0.875	13.3	2841	24.41666667	11.49	112.7333333
Early	2017	3/1/2017	1	0	0	13.3	2841	23.53333333	12.63666667	91.26666667
Late	2017	9/1/2017	3	2	0.666666667	13.3	2841	24.58	12.48	79.1
Early	2018	3/1/2018	4	3	0.75	13.3	2841	22.89666667	13.76666667	162.4333333
Late	2013	9/1/2013	12	0	0	13.4	2822	23.03666667	12.64333333	223.5
Early	2014	3/1/2014	0	0	0	13.4	2822	23.83666667	11.02333333	140.7
Late	2014	9/1/2014	3	2	0.666666667	13.4	2822	23.23333333	11.27666667	139.3333333
Early	2015	3/1/2015	39	2	0.051282051	13.4	2822	24.59333333	12.74666667	23.26666667
Late	2015	9/1/2015	2	0	0	13.4	2822	24.04777778	13.00111111	130.8666667
Early	2016	3/1/2016	1	0	0	13.4	2822	24.30666667	14.48666667	115.9
Late	2016	9/1/2016	3	2	0.666666667	13.4	2822	24.41666667	11.49	112.7333333
Early	2017	3/1/2017	1	0	0	13.4	2822	23.53333333	12.63666667	91.26666667
Late	2017	9/1/2017	2	1	0.5	13.4	2822	24.58	12.48	79.1
Early	2018	3/1/2018	1	0	0	13.4	2822	22.89666667	13.76666667	162.4333333
Late	2013	9/1/2013	3	0	0	13.5	2806	23.03666667	12.64333333	223.5
Early	2014	3/1/2014	0	0	0	13.5	2806	23.83666667	11.02333333	140.7
Late	2014	9/1/2014	0	0	0	13.5	2806	23.23333333	11.27666667	139.3333333
Early	2015	3/1/2015	26	0	0	13.5	2806	24.59333333	12.74666667	23.26666667
Late	2015	9/1/2015	2	0	0	13.5	2806	24.04777778	13.00111111	130.8666667
Early	2016	3/1/2016	2	1	0.5	13.5	2806	24.30666667	14.48666667	115.9
Late	2016	9/1/2016	1	0	0	13.5	2806	24.41666667	11.49	112.7333333
Early	2017	3/1/2017	1	0	0	13.5	2806	23.53333333	12.63666667	91.26666667
Late	2017	9/1/2017	1	0	0	13.5	2806	24.58	12.48	79.1
Early	2018	3/1/2018	1	0	0	13.5	2806	22.89666667	13.76666667	162.4333333
Late	2013	9/1/2013	70	31	0.442857143	14.1	2745	23.03666667	12.64333333	223.5
Early	2014	3/1/2014	0	0	0	14.1	2745	23.83666667	11.02333333	140.7
Late	2014	9/1/2014	26	6	0.230769231	14.1	2745	23.23333333	11.27666667	139.3333333
Early	2015	3/1/2015	31	9	0.290322581	14.1	2745	24.59333333	12.74666667	23.26666667
Late	2015	9/1/2015	4	2	0.5	14.1	2745	24.04777778	13.00111111	130.8666667
Early	2016	3/1/2016	1	0	0	14.1	2745	24.30666667	14.48666667	115.9
Late	2016	9/1/2016	13	3	0.230769231	14.1	2745	24.41666667	11.49	112.7333333
Early	2017	3/1/2017	1	0	0	14.1	2745	23.53333333	12.63666667	91.26666667
Late	2017	9/1/2017	12	5	0.416666667	14.1	2745	24.58	12.48	79.1
Early	2018	3/1/2018	4	2	0.5	14.1	2745	22.89666667	13.76666667	162.4333333
Late	2013	9/1/2013	12	0	0	14.2	2771	23.03666667	12.64333333	223.5
Early	2014	3/1/2014	0	0	0	14.2	2771	23.83666667	11.02333333	140.7
Late	2014	9/1/2014	3	2	0.666666667	14.2	2771	23.23333333	11.27666667	139.3333333
Early	2015	3/1/2015	5	1	0.2	14.2	2771	24.59333333	12.74666667	23.26666667
Late	2015	9/1/2015	2	0	0	14.2	2771	24.04777778	13.00111111	130.8666667
Early	2016	3/1/2016	1	0	0	14.2	2771	24.30666667	14.48666667	115.9
Late	2016	9/1/2016	3	0	0	14.2	2771	24.41666667	11.49	112.7333333
Early	2017	3/1/2017	1	0	0	14.2	2771	23.53333333	12.63666667	91.26666667
Late	2017	9/1/2017	1	0	0	14.2	2771	24.58	12.48	79.1
Early	2018	3/1/2018	1	0	0	14.2	2771	22.89666667	13.76666667	162.4333333
Late	2013	9/1/2013	10	2	0.2	14.3	2830	23.03666667	12.64333333	223.5
Early	2014	3/1/2014	0	0	0	14.3	2830	23.83666667	11.02333333	140.7
Late	2014	9/1/2014	5	3	0.6	14.3	2830	23.23333333	11.27666667	139.3333333
Early	2015	3/1/2015	9	5	0.555555556	14.3	2830	24.59333333	12.74666667	23.26666667
Late	2015	9/1/2015	2	0	0	14.3	2830	24.04777778	13.00111111	130.8666667
Early	2016	3/1/2016	2	1	0.5	14.3	2830	24.30666667	14.48666667	115.9
Late	2016	9/1/2016	2	1	0.5	14.3	2830	24.41666667	11.49	112.7333333
Early	2017	3/1/2017	1	0	0	14.3	2830	23.53333333	12.63666667	91.26666667
Late	2017	9/1/2017	1	0	0	14.3	2830	24.58	12.48	79.1
Early	2018	3/1/2018	1	0	0	14.3	2830	22.89666667	13.76666667	162.4333333
Late	2013	9/1/2013	56	2	0.035714286	14.4	2882	23.03666667	12.64333333	223.5
Early	2014	3/1/2014	6	6	1	14.4	2882	23.83666667	11.02333333	140.7
Late	2014	9/1/2014	4	3	0.75	14.4	2882	23.23333333	11.27666667	139.3333333
Early	2015	3/1/2015	28	1	0.035714286	14.4	2882	24.59333333	12.74666667	23.26666667
Late	2015	9/1/2015	2	0	0	14.4	2882	24.04777778	13.00111111	130.8666667
Early	2016	3/1/2016	1	0	0	14.4	2882	24.30666667	14.48666667	115.9
Late	2016	9/1/2016	1	0	0	14.4	2882	24.41666667	11.49	112.7333333
Early	2017	3/1/2017	1	0	0	14.4	2882	23.53333333	12.63666667	91.26666667
Late	2017	9/1/2017	1	0	0	14.4	2882	24.58	12.48	79.1
Early	2018	3/1/2018	2	1	0.5	14.4	2882	22.89666667	13.76666667	162.4333333
Late	2013	9/1/2013	35	12	0.342857143	14.5	2933	23.03666667	12.64333333	223.5
Early	2014	3/1/2014	1	1	1	14.5	2933	23.83666667	11.02333333	140.7
Late	2014	9/1/2014	0	0	0	14.5	2933	23.23333333	11.27666667	139.3333333
Early	2015	3/1/2015	26	7	0.269230769	14.5	2933	24.59333333	12.74666667	23.26666667
Late	2015	9/1/2015	2	0	0	14.5	2933	24.04777778	13.00111111	130.8666667
Early	2016	3/1/2016	2	1	0.5	14.5	2933	24.30666667	14.48666667	115.9
Late	2016	9/1/2016	1	0	0	14.5	2933	24.41666667	11.49	112.7333333
Early	2017	3/1/2017	4	3	0.75	14.5	2933	23.53333333	12.63666667	91.26666667
Late	2017	9/1/2017	3	0	0	14.5	2933	24.58	12.48	79.1
Early	2018	3/1/2018	1	0	0	14.5	2933	22.89666667	13.76666667	162.4333333
Late	2013	9/1/2013	15	4	0.266666667	15.1	2772	23.03666667	12.64333333	223.5
Early	2014	3/1/2014	0	0	0	15.1	2772	23.83666667	11.02333333	140.7
Late	2014	9/1/2014	2	0	0	15.1	2772	23.23333333	11.27666667	139.3333333
Early	2015	3/1/2015	0	0	0	15.1	2772	24.59333333	12.74666667	23.26666667
Late	2015	9/1/2015	2	0	0	15.1	2772	24.04777778	13.00111111	130.8666667
Early	2016	3/1/2016	1	0	0	15.1	2772	24.30666667	14.48666667	115.9
Late	2016	9/1/2016	1	0	0	15.1	2772	24.41666667	11.49	112.7333333
Early	2017	3/1/2017	1	0	0	15.1	2772	23.53333333	12.63666667	91.26666667
Late	2017	9/1/2017	1	0	0	15.1	2772	24.58	12.48	79.1
Early	2018	3/1/2018	1	0	0	15.1	2772	22.89666667	13.76666667	162.4333333
Late	2013	9/1/2013	14	6	0.428571429	15.2	2824	23.03666667	12.64333333	223.5
Early	2014	3/1/2014	0	0	0	15.2	2824	23.83666667	11.02333333	140.7
Late	2014	9/1/2014	3	2	0.666666667	15.2	2824	23.23333333	11.27666667	139.3333333
Early	2015	3/1/2015	28	3	0.107142857	15.2	2824	24.59333333	12.74666667	23.26666667
Late	2015	9/1/2015	2	0	0	15.2	2824	24.04777778	13.00111111	130.8666667
Early	2016	3/1/2016	2	0	0	15.2	2824	24.30666667	14.48666667	115.9
Late	2016	9/1/2016	3	1	0.333333333	15.2	2824	24.41666667	11.49	112.7333333
Early	2017	3/1/2017	1	0	0	15.2	2824	23.53333333	12.63666667	91.26666667
Late	2017	9/1/2017	5	4	0.8	15.2	2824	24.58	12.48	79.1
Early	2018	3/1/2018	2	1	0.5	15.2	2824	22.89666667	13.76666667	162.4333333
Late	2013	9/1/2013	31	2	0.064516129	15.3	2847	23.03666667	12.64333333	223.5
Early	2014	3/1/2014	0	0	0	15.3	2847	23.83666667	11.02333333	140.7
Late	2014	9/1/2014	2	2	1	15.3	2847	23.23333333	11.27666667	139.3333333
Early	2015	3/1/2015	28	5	0.178571429	15.3	2847	24.59333333	12.74666667	23.26666667
Late	2015	9/1/2015	2	0	0	15.3	2847	24.04777778	13.00111111	130.8666667
Early	2016	3/1/2016	1	0	0	15.3	2847	24.30666667	14.48666667	115.9
Late	2016	9/1/2016	3	2	0.666666667	15.3	2847	24.41666667	11.49	112.7333333
Early	2017	3/1/2017	1	0	0	15.3	2847	23.53333333	12.63666667	91.26666667
Late	2017	9/1/2017	1	0	0	15.3	2847	24.58	12.48	79.1
Early	2018	3/1/2018	1	0	0	15.3	2847	22.89666667	13.76666667	162.4333333
Late	2013	9/1/2013	31	6	0.193548387	16.1	2884	23.03666667	12.64333333	223.5
Early	2014	3/1/2014	5	5	1	16.1	2884	23.83666667	11.02333333	140.7
Late	2014	9/1/2014	18	18	1	16.1	2884	23.23333333	11.27666667	139.3333333
Early	2015	3/1/2015	75	16	0.213333333	16.1	2884	24.59333333	12.74666667	23.26666667
Late	2015	9/1/2015	2	0	0	16.1	2884	24.04777778	13.00111111	130.8666667
Early	2016	3/1/2016	4	3	0.75	16.1	2884	24.30666667	14.48666667	115.9
Late	2016	9/1/2016	13	10	0.769230769	16.1	2884	24.41666667	11.49	112.7333333
Early	2017	3/1/2017	8	7	0.875	16.1	2884	23.53333333	12.63666667	91.26666667
Late	2017	9/1/2017	5	2	0.4	16.1	2884	24.58	12.48	79.1
Early	2018	3/1/2018	10	9	0.9	16.1	2884	22.89666667	13.76666667	162.4333333
Late	2013	9/1/2013	16	2	0.125	16.2	2811	23.03666667	12.64333333	223.5
Early	2014	3/1/2014	0	0	0	16.2	2811	23.83666667	11.02333333	140.7
Late	2014	9/1/2014	4	0	0	16.2	2811	23.23333333	11.27666667	139.3333333
Early	2015	3/1/2015	7	2	0.285714286	16.2	2811	24.59333333	12.74666667	23.26666667
Late	2015	9/1/2015	2	0	0	16.2	2811	24.04777778	13.00111111	130.8666667
Early	2016	3/1/2016	1	0	0	16.2	2811	24.30666667	14.48666667	115.9
Late	2016	9/1/2016	7	1	0.142857143	16.2	2811	24.41666667	11.49	112.7333333
Early	2017	3/1/2017	1	0	0	16.2	2811	23.53333333	12.63666667	91.26666667
Late	2017	9/1/2017	1	0	0	16.2	2811	24.58	12.48	79.1
Early	2018	3/1/2018	2	0	0	16.2	2811	22.89666667	13.76666667	162.4333333
Late	2013	9/1/2013	25	2	0.08	17.1	2870	23.03666667	12.64333333	223.5
Early	2014	3/1/2014	4	1	0.25	17.1	2870	23.83666667	11.02333333	140.7
Late	2014	9/1/2014	6	3	0.5	17.1	2870	23.23333333	11.27666667	139.3333333
Early	2015	3/1/2015	39	4	0.102564103	17.1	2870	24.59333333	12.74666667	23.26666667
Late	2015	9/1/2015	2	0	0	17.1	2870	24.04777778	13.00111111	130.8666667
Early	2016	3/1/2016	1	0	0	17.1	2870	24.30666667	14.48666667	115.9
Late	2016	9/1/2016	1	0	0	17.1	2870	24.41666667	11.49	112.7333333
Early	2017	3/1/2017	1	0	0	17.1	2870	23.53333333	12.63666667	91.26666667
Late	2017	9/1/2017	1	0	0	17.1	2870	24.58	12.48	79.1
Early	2018	3/1/2018	1	0	0	17.1	2870	22.89666667	13.76666667	162.4333333
Late	2013	9/1/2013	13	3	0.230769231	17.2	2816	23.03666667	12.64333333	223.5
Early	2014	3/1/2014	0	0	0	17.2	2816	23.83666667	11.02333333	140.7
Late	2014	9/1/2014	2	2	1	17.2	2816	23.23333333	11.27666667	139.3333333
Early	2015	3/1/2015	10	1	0.1	17.2	2816	24.59333333	12.74666667	23.26666667
Late	2015	9/1/2015	2	0	0	17.2	2816	24.04777778	13.00111111	130.8666667
Early	2016	3/1/2016	1	0	0	17.2	2816	24.30666667	14.48666667	115.9
Late	2016	9/1/2016	2	1	0.5	17.2	2816	24.41666667	11.49	112.7333333
Early	2017	3/1/2017	1	0	0	17.2	2816	23.53333333	12.63666667	91.26666667
Late	2017	9/1/2017	1	0	0	17.2	2816	24.58	12.48	79.1
Early	2018	3/1/2018	1	0	0	17.2	2816	22.89666667	13.76666667	162.4333333
Late	2013	9/1/2013	22	7	0.318181818	17.3	2803	23.03666667	12.64333333	223.5
Early	2014	3/1/2014	1	1	1	17.3	2803	23.83666667	11.02333333	140.7
Late	2014	9/1/2014	0	0	0	17.3	2803	23.23333333	11.27666667	139.3333333
Early	2015	3/1/2015	8	0	0	17.3	2803	24.59333333	12.74666667	23.26666667
Late	2015	9/1/2015	2	0	0	17.3	2803	24.04777778	13.00111111	130.8666667
Early	2016	3/1/2016	1	0	0	17.3	2803	24.30666667	14.48666667	115.9
Late	2016	9/1/2016	2	0	0	17.3	2803	24.41666667	11.49	112.7333333
Early	2017	3/1/2017	1	0	0	17.3	2803	23.53333333	12.63666667	91.26666667
Late	2017	9/1/2017	1	0	0	17.3	2803	24.58	12.48	79.1
Early	2018	3/1/2018	13	11	0.846153846	17.3	2803	22.89666667	13.76666667	162.4333333
Late	2013	9/1/2013	1	0	0	17.4	2854	23.03666667	12.64333333	223.5
Early	2014	3/1/2014	2	2	1	17.4	2854	23.83666667	11.02333333	140.7
Late	2014	9/1/2014	1	1	1	17.4	2854	23.23333333	11.27666667	139.3333333
Early	2015	3/1/2015	17	8	0.470588235	17.4	2854	24.59333333	12.74666667	23.26666667
Late	2015	9/1/2015	2	0	0	17.4	2854	24.04777778	13.00111111	130.8666667
Early	2016	3/1/2016	1	0	0	17.4	2854	24.30666667	14.48666667	115.9
Late	2016	9/1/2016	1	0	0	17.4	2854	24.41666667	11.49	112.7333333
Early	2017	3/1/2017	1	0	0	17.4	2854	23.53333333	12.63666667	91.26666667
Late	2017	9/1/2017	1	0	0	17.4	2854	24.58	12.48	79.1
Early	2018	3/1/2018	2	1	0.5	17.4	2854	22.89666667	13.76666667	162.4333333
Late	2013	9/1/2013	3	1	0.333333333	17.5	2889	23.03666667	12.64333333	223.5
Early	2014	3/1/2014	13	13	1	17.5	2889	23.83666667	11.02333333	140.7
Late	2014	9/1/2014	13	11	0.846153846	17.5	2889	23.23333333	11.27666667	139.3333333
Early	2015	3/1/2015	57	20	0.350877193	17.5	2889	24.59333333	12.74666667	23.26666667
Late	2015	9/1/2015	4	1	0.25	17.5	2889	24.04777778	13.00111111	130.8666667
Early	2016	3/1/2016	8	7	0.875	17.5	2889	24.30666667	14.48666667	115.9
Late	2016	9/1/2016	10	9	0.9	17.5	2889	24.41666667	11.49	112.7333333
Early	2017	3/1/2017	2	1	0.5	17.5	2889	23.53333333	12.63666667	91.26666667
Late	2017	9/1/2017	1	0	0	17.5	2889	24.58	12.48	79.1
Early	2018	3/1/2018	5	4	0.8	17.5	2889	22.89666667	13.76666667	162.4333333
Late	2013	9/1/2013	47	3	0.063829787	18.1	2995	23.03666667	12.64333333	223.5
Early	2014	3/1/2014	6	1	0.166666667	18.1	2995	23.83666667	11.02333333	140.7
Late	2014	9/1/2014	18	5	0.277777778	18.1	2995	23.23333333	11.27666667	139.3333333
Early	2015	3/1/2015	21	3	0.142857143	18.1	2995	24.59333333	12.74666667	23.26666667
Late	2015	9/1/2015	18	0	0	18.1	2995	24.04777778	13.00111111	130.8666667
Early	2016	3/1/2016	10	4	0.4	18.1	2995	24.30666667	14.48666667	115.9
Late	2016	9/1/2016	26	0	0	18.1	2995	24.41666667	11.49	112.7333333
Early	2017	3/1/2017	3	0	0	18.1	2995	23.53333333	12.63666667	91.26666667
Late	2017	9/1/2017	8	0	0	18.1	2995	24.58	12.48	79.1
Early	2018	3/1/2018	3	1	0.333333333	18.1	2995	22.89666667	13.76666667	162.4333333
Late	2013	9/1/2013	63	12	0.19047619	18.2	2966	23.03666667	12.64333333	223.5
Early	2014	3/1/2014	0	0	0	18.2	2966	23.83666667	11.02333333	140.7
Late	2014	9/1/2014	25	11	0.44	18.2	2966	23.23333333	11.27666667	139.3333333
Early	2015	3/1/2015	4	0	0	18.2	2966	24.59333333	12.74666667	23.26666667
Late	2015	9/1/2015	23	1	0.043478261	18.2	2966	24.04777778	13.00111111	130.8666667
Early	2016	3/1/2016	2	1	0.5	18.2	2966	24.30666667	14.48666667	115.9
Late	2016	9/1/2016	23	0	0	18.2	2966	24.41666667	11.49	112.7333333
Early	2017	3/1/2017	3	0	0	18.2	2966	23.53333333	12.63666667	91.26666667
Late	2017	9/1/2017	5	4	0.8	18.2	2966	24.58	12.48	79.1
Early	2018	3/1/2018	1	0	0	18.2	2966	22.89666667	13.76666667	162.4333333
Late	2013	9/1/2013	13	2	0.153846154	18.3	2933	23.03666667	12.64333333	223.5
Early	2014	3/1/2014	0	0	0	18.3	2933	23.83666667	11.02333333	140.7
Late	2014	9/1/2014	9	5	0.555555556	18.3	2933	23.23333333	11.27666667	139.3333333
Early	2015	3/1/2015	45	7	0.155555556	18.3	2933	24.59333333	12.74666667	23.26666667
Late	2015	9/1/2015	2	0	0	18.3	2933	24.04777778	13.00111111	130.8666667
Early	2016	3/1/2016	5	4	0.8	18.3	2933	24.30666667	14.48666667	115.9
Late	2016	9/1/2016	4	3	0.75	18.3	2933	24.41666667	11.49	112.7333333
Early	2017	3/1/2017	1	0	0	18.3	2933	23.53333333	12.63666667	91.26666667
Late	2017	9/1/2017	2	0	0	18.3	2933	24.58	12.48	79.1
Early	2018	3/1/2018	1	0	0	18.3	2933	22.89666667	13.76666667	162.4333333
Late	2013	9/1/2013	129	31	0.240310078	18.4	2877	23.03666667	12.64333333	223.5
Early	2014	3/1/2014	1	0	0	18.4	2877	23.83666667	11.02333333	140.7
Late	2014	9/1/2014	27	16	0.592592593	18.4	2877	23.23333333	11.27666667	139.3333333
Early	2015	3/1/2015	69	10	0.144927536	18.4	2877	24.59333333	12.74666667	23.26666667
Late	2015	9/1/2015	38	19	0.5	18.4	2877	24.04777778	13.00111111	130.8666667
Early	2016	3/1/2016	28	5	0.178571429	18.4	2877	24.30666667	14.48666667	115.9
Late	2016	9/1/2016	47	23	0.489361702	18.4	2877	24.41666667	11.49	112.7333333
Early	2017	3/1/2017	3	2	0.666666667	18.4	2877	23.53333333	12.63666667	91.26666667
Late	2017	9/1/2017	48	17	0.354166667	18.4	2877	24.58	12.48	79.1
Early	2018	3/1/2018	6	5	0.833333333	18.4	2877	22.89666667	13.76666667	162.4333333
Late	2013	9/1/2013	76	37	0.486842105	18.5	2878	23.03666667	12.64333333	223.5
Early	2014	3/1/2014	0	0	0	18.5	2878	23.83666667	11.02333333	140.7
Late	2014	9/1/2014	82	21	0.256097561	18.5	2878	23.23333333	11.27666667	139.3333333
Early	2015	3/1/2015	0	0	0	18.5	2878	24.59333333	12.74666667	23.26666667
Late	2015	9/1/2015	31	13	0.419354839	18.5	2878	24.04777778	13.00111111	130.8666667
Early	2016	3/1/2016	8	4	0.5	18.5	2878	24.30666667	14.48666667	115.9
Late	2016	9/1/2016	33	8	0.242424242	18.5	2878	24.41666667	11.49	112.7333333
Early	2017	3/1/2017	1	0	0	18.5	2878	23.53333333	12.63666667	91.26666667
Late	2017	9/1/2017	24	0	0	18.5	2878	24.58	12.48	79.1
Early	2018	3/1/2018	2	1	0.5	18.5	2878	22.89666667	13.76666667	162.4333333
Late	2013	9/1/2013	156	42	0.269230769	18.6	2846	23.03666667	12.64333333	223.5
Early	2014	3/1/2014	0	0	0	18.6	2846	23.83666667	11.02333333	140.7
Late	2014	9/1/2014	7	0	0	18.6	2846	23.23333333	11.27666667	139.3333333
Early	2015	3/1/2015	0	0	0	18.6	2846	24.59333333	12.74666667	23.26666667
Late	2015	9/1/2015	4	2	0.5	18.6	2846	24.04777778	13.00111111	130.8666667
Early	2016	3/1/2016	1	0	0	18.6	2846	24.30666667	14.48666667	115.9
Late	2016	9/1/2016	18	1	0.055555556	18.6	2846	24.41666667	11.49	112.7333333
Early	2017	3/1/2017	4	3	0.75	18.6	2846	23.53333333	12.63666667	91.26666667
Late	2017	9/1/2017	18	6	0.333333333	18.6	2846	24.58	12.48	79.1
Early	2018	3/1/2018	16	14	0.875	18.6	2846	22.89666667	13.76666667	162.4333333
Late	2013	9/1/2013	93	28	0.301075269	19.1	2829	23.03666667	12.64333333	223.5
Early	2014	3/1/2014	0	0	0	19.1	2829	23.83666667	11.02333333	140.7
Late	2014	9/1/2014	36	24	0.666666667	19.1	2829	23.23333333	11.27666667	139.3333333
Early	2015	3/1/2015	8	8	1	19.1	2829	24.59333333	12.74666667	23.26666667
Late	2015	9/1/2015	12	8	0.666666667	19.1	2829	24.04777778	13.00111111	130.8666667
Early	2016	3/1/2016	1	0	0	19.1	2829	24.30666667	14.48666667	115.9
Late	2016	9/1/2016	39	5	0.128205128	19.1	2829	24.41666667	11.49	112.7333333
Early	2017	3/1/2017	2	1	0.5	19.1	2829	23.53333333	12.63666667	91.26666667
Late	2017	9/1/2017	12	1	0.083333333	19.1	2829	24.58	12.48	79.1
Early	2018	3/1/2018	14	11	0.785714286	19.1	2829	22.89666667	13.76666667	162.4333333
Late	2013	9/1/2013	62	21	0.338709677	19.2	2797	23.03666667	12.64333333	223.5
Early	2014	3/1/2014	0	0	0	19.2	2797	23.83666667	11.02333333	140.7
Late	2014	9/1/2014	8	8	1	19.2	2797	23.23333333	11.27666667	139.3333333
Early	2015	3/1/2015	10	10	1	19.2	2797	24.59333333	12.74666667	23.26666667
Late	2015	9/1/2015	11	9	0.818181818	19.2	2797	24.04777778	13.00111111	130.8666667
Early	2016	3/1/2016	2	1	0.5	19.2	2797	24.30666667	14.48666667	115.9
Late	2016	9/1/2016	5	1	0.2	19.2	2797	24.41666667	11.49	112.7333333
Early	2017	3/1/2017	1	0	0	19.2	2797	23.53333333	12.63666667	91.26666667
Late	2017	9/1/2017	2	1	0.5	19.2	2797	24.58	12.48	79.1
Early	2018	3/1/2018	1	0	0	19.2	2797	22.89666667	13.76666667	162.4333333
Late	2013	9/1/2013	147	6	0.040816327	19.3	2829	23.03666667	12.64333333	223.5
Early	2014	3/1/2014	1	0	0	19.3	2829	23.83666667	11.02333333	140.7
Late	2014	9/1/2014	28	24	0.857142857	19.3	2829	23.23333333	11.27666667	139.3333333
Early	2015	3/1/2015	13	13	1	19.3	2829	24.59333333	12.74666667	23.26666667
Late	2015	9/1/2015	18	16	0.888888889	19.3	2829	24.04777778	13.00111111	130.8666667
Early	2016	3/1/2016	4	3	0.75	19.3	2829	24.30666667	14.48666667	115.9
Late	2016	9/1/2016	22	21	0.954545455	19.3	2829	24.41666667	11.49	112.7333333
Early	2017	3/1/2017	6	5	0.833333333	19.3	2829	23.53333333	12.63666667	91.26666667
Late	2017	9/1/2017	9	7	0.777777778	19.3	2829	24.58	12.48	79.1
Early	2018	3/1/2018	3	2	0.666666667	19.3	2829	22.89666667	13.76666667	162.4333333
Late	2013	9/1/2013	16	2	0.125	19.4	2833	23.03666667	12.64333333	223.5
Early	2014	3/1/2014	0	0	0	19.4	2833	23.83666667	11.02333333	140.7
Late	2014	9/1/2014	8	3	0.375	19.4	2833	23.23333333	11.27666667	139.3333333
Early	2015	3/1/2015	0	0	0	19.4	2833	24.59333333	12.74666667	23.26666667
Late	2015	9/1/2015	9	0	0	19.4	2833	24.04777778	13.00111111	130.8666667
Early	2016	3/1/2016	1	0	0	19.4	2833	24.30666667	14.48666667	115.9
Late	2016	9/1/2016	1	0	0	19.4	2833	24.41666667	11.49	112.7333333
Early	2017	3/1/2017	1	0	0	19.4	2833	23.53333333	12.63666667	91.26666667
Late	2017	9/1/2017	4	0	0	19.4	2833	24.58	12.48	79.1
Early	2018	3/1/2018	2	1	0.5	19.4	2833	22.89666667	13.76666667	162.4333333
Late	2013	9/1/2013	30	2	0.066666667	20.1	2705	23.03666667	12.64333333	223.5
Early	2014	3/1/2014	0	0	0	20.1	2705	23.83666667	11.02333333	140.7
Late	2014	9/1/2014	94	45	0.478723404	20.1	2705	23.23333333	11.27666667	139.3333333
Early	2015	3/1/2015	0	0	0	20.1	2705	24.59333333	12.74666667	23.26666667
Late	2015	9/1/2015	48	1	0.020833333	20.1	2705	24.04777778	13.00111111	130.8666667
Early	2016	3/1/2016	1	0	0	20.1	2705	24.30666667	14.48666667	115.9
Late	2016	9/1/2016	46	1	0.02173913	20.1	2705	24.41666667	11.49	112.7333333
Early	2017	3/1/2017	3	2	0.666666667	20.1	2705	23.53333333	12.63666667	91.26666667
Late	2017	9/1/2017	66	10	0.151515152	20.1	2705	24.58	12.48	79.1
Early	2018	3/1/2018	1	0	0	20.1	2705	22.89666667	13.76666667	162.4333333
Late	2013	9/1/2013	172	26	0.151162791	21.1	2610	23.03666667	12.64333333	223.5
Early	2014	3/1/2014	0	0	0	21.1	2610	23.83666667	11.02333333	140.7
Late	2014	9/1/2014	84	34	0.404761905	21.1	2610	23.23333333	11.27666667	139.3333333
Early	2015	3/1/2015	0	0	0	21.1	2610	24.59333333	12.74666667	23.26666667
Late	2015	9/1/2015	74	5	0.067567568	21.1	2610	24.04777778	13.00111111	130.8666667
Early	2016	3/1/2016	1	0	0	21.1	2610	24.30666667	14.48666667	115.9
Late	2016	9/1/2016	29	1	0.034482759	21.1	2610	24.41666667	11.49	112.7333333
Early	2017	3/1/2017	6	3	0.5	21.1	2610	23.53333333	12.63666667	91.26666667
Late	2017	9/1/2017	73	7	0.095890411	21.1	2610	24.58	12.48	79.1
Early	2018	3/1/2018	2	1	0.5	21.1	2610	22.89666667	13.76666667	162.4333333
Late	2013	9/1/2013	179	2	0.011173184	21.2	2698	23.03666667	12.64333333	223.5
Early	2014	3/1/2014	0	0	0	21.2	2698	23.83666667	11.02333333	140.7
Late	2014	9/1/2014	137	59	0.430656934	21.2	2698	23.23333333	11.27666667	139.3333333
Early	2015	3/1/2015	3	3	1	21.2	2698	24.59333333	12.74666667	23.26666667
Late	2015	9/1/2015	135	18	0.133333333	21.2	2698	24.04777778	13.00111111	130.8666667
Early	2016	3/1/2016	1	0	0	21.2	2698	24.30666667	14.48666667	115.9
Late	2016	9/1/2016	68	2	0.029411765	21.2	2698	24.41666667	11.49	112.7333333
Early	2017	3/1/2017	2	0	0	21.2	2698	23.53333333	12.63666667	91.26666667
Late	2017	9/1/2017	70	0	0	21.2	2698	24.58	12.48	79.1
Early	2018	3/1/2018	1	0	0	21.2	2698	22.89666667	13.76666667	162.4333333
Late	2013	9/1/2013	75	15	0.2	21.3	2741	23.03666667	12.64333333	223.5
Early	2014	3/1/2014	0	0	0	21.3	2741	23.83666667	11.02333333	140.7
Late	2014	9/1/2014	62	22	0.35483871	21.3	2741	23.23333333	11.27666667	139.3333333
Early	2015	3/1/2015	0	0	0	21.3	2741	24.59333333	12.74666667	23.26666667
Late	2015	9/1/2015	45	12	0.266666667	21.3	2741	24.04777778	13.00111111	130.8666667
Early	2016	3/1/2016	1	0	0	21.3	2741	24.30666667	14.48666667	115.9
Late	2016	9/1/2016	31	0	0	21.3	2741	24.41666667	11.49	112.7333333
Early	2017	3/1/2017	2	1	0.5	21.3	2741	23.53333333	12.63666667	91.26666667
Late	2017	9/1/2017	67	0	0	21.3	2741	24.58	12.48	79.1
Early	2018	3/1/2018	1	0	0	21.3	2741	22.89666667	13.76666667	162.4333333
Late	2013	9/1/2013	52	13	0.25	21.4	2766	23.03666667	12.64333333	223.5
Early	2014	3/1/2014	0	0	0	21.4	2766	23.83666667	11.02333333	140.7
Late	2014	9/1/2014	48	31	0.645833333	21.4	2766	23.23333333	11.27666667	139.3333333
Early	2015	3/1/2015	2	0	0	21.4	2766	24.59333333	12.74666667	23.26666667
Late	2015	9/1/2015	40	3	0.075	21.4	2766	24.04777778	13.00111111	130.8666667
Early	2016	3/1/2016	1	0	0	21.4	2766	24.30666667	14.48666667	115.9
Late	2016	9/1/2016	30	3	0.1	21.4	2766	24.41666667	11.49	112.7333333
Early	2017	3/1/2017	13	2	0.153846154	21.4	2766	23.53333333	12.63666667	91.26666667
Late	2017	9/1/2017	30	1	0.033333333	21.4	2766	24.58	12.48	79.1
Early	2018	3/1/2018	1	0	0	21.4	2766	22.89666667	13.76666667	162.4333333
